# Supplementary material for: Seasonal variations of intensity of avian malaria infection in the Thousand Island Lake System, China
Source: Parasit Vectors. 2023 Jul 4;16:218. doi: 10.1186/s13071-023-05848-4 (PMC10318837; doi:10.1186/s13071-023-05848-4)
Supplement: Supplementary file 1 — Additional file 1: Table S1. The list of birds we collected at TIL and their residence types and prevalence of different parasite species. Figure S1. The monthly trends of infection intensity for parasite-infected passerine bird samples except where the parasite species only appeared once. [file 13071_2023_5848_MOESM1_ESM.xlsx]

## Sheet: Table S1
Bird species	Residence type	Total indivials	Infected indivials	Prevalence	Prevalence H	Prevalence P	Prevalence L
Lophura nycthemera	R	1	0	0	0	0	0
Phasianus colchicus	R	2	0	0	0	0	0
Streptopelia orientalis	R	3	2	0.666667	0.666667	0	0
Streptopelia chinensis	R	20	8	0.4	0.4	0	0.1
Caprimulgus indicus	S	1	0	0	0	0	0
Cuculus micropterus	S	2	1	0.5	0.5	0	0
Turnix tanki	S	1	0	0	0	0	0
Accipiter soloensis	R	1	1	1	0	1	1
Accipiter gularis	W	2	1	0.5	0	0.5	0
Accipiter virgatus	R	5	1	0.2	0	0.2	0
Otus lettia	R	13	1	0.0769231	0.0769231	0	0
Otus sunia	R	1	1	1	0	1	0
Glaucidium brodiei	R	3	0	0	0	0	0
Glaucidium cuculoides	R	1	1	1	0	0	1
Halcyon smyrnensis	R	1	0	0	0	0	0
Alcedo atthis	R	11	2	0.181818	0.181818	0	0
Megaceryle lugubris	R	4	0	0	0	0	0
Picumnus innominatus	R	7	1	0.142857	0	0.142857	0.142857
Oriolus chinensis	S	3	1	0.333333	0	0.333333	0.333333
Pteruthius xanthochlorus	R	2	0	0	0	0	0
Lalage melaschistos	S	3	0	0	0	0	0
Pericrocotus cantonensis	S	27	9	0.333333	0.333333	0	0
Pericrocotus divaricatus	P	1	1	1	1	0	0
Pericrocotus solaris	R	6	2	0.333333	0.166667	0	0.166667
Dicrurus macrocercus	S	1	1	1	1	0	0
Dicrurus leucophaeus	S	6	0	0	0	0	0
Dicrurus hottentottus	S	1	0	0	0	0	0
Lanius tigrinus	S	1	0	0	0	0	0
Lanius bucephalus	W	1	0	0	0	0	0
Lanius cristatus	S	12	1	0.0833333	0.0833333	0	0
Lanius schach	R	20	2	0.1	0.05	0.05	0
Garrulus glandarius	R	33	17	0.515152	0.454545	0	0.212121
Urocissa erythroryncha	R	12	11	0.916667	0.416667	0.0833333	0.916667
Dendrocitta formosae	R	16	15	0.9375	0.1875	0.0625	0.9375
Pardaliparus venustulus	R	4	0	0	0	0	0
Parus cinereus	R	51	8	0.156863	0.0588235	0.0196078	0.0980392
Cecropis daurica	S	17	1	0.0588235	0.0588235	0	0
Spizixos semitorques	R	36	21	0.583333	0.277778	0.0277778	0.444444
Pycnonotus xanthorrhous	R	13	7	0.538462	0.230769	0	0.384615
Pycnonotus sinensis	R	36	14	0.388889	0.138889	0.0277778	0.277778
Ixos mcclellandii	R	51	16	0.313725	0.0588235	0.0196078	0.294118
Hemixos castanonotus	R	67	32	0.477612	0.0298507	0.119403	0.38806
Hypsipetes leucocephalus	S	43	21	0.488372	0.162791	0.0697674	0.348837
Phylloscopus proregulus	W	2	1	0.5	0	0	0.5
Phylloscopus inornatus	P	8	1	0.125	0.125	0	0
Phylloscopus borealis	P	1	0	0	0	0	0
Abroscopus albogularis	R	10	1	0.1	0	0	0.1
Horornis fortipes	R	1	0	0	0	0	0
Aegithalos concinnus	R	9	0	0	0	0	0
Psittiparus gularis	R	46	19	0.413043	0.0434783	0.0869565	0.369565
Yuhina castaniceps	R	1	0	0	0	0	0
Zosterops japonicus	R	33	12	0.363636	0.272727	0.030303	0.0606061
Pomatorhinus ruficollis	R	3	0	0	0	0	0
Cyanoderma ruficeps	R	19	0	0	0	0	0
Alcippe morrisonia	R	76	12	0.157895	0.0131579	0.0263158	0.131579
Garrulax canorus	R	21	11	0.52381	0	0.333333	0.238095
Garrulax monileger	R	1	1	1	0	1	0
Garrulax sannio	R	7	0	0	0	0	0
Leiothrix lutea	R	16	7	0.4375	0	0.25	0.25
Spodiopsar sericeus	R	11	2	0.181818	0.181818	0	0
Gracupica nigricollis	R	2	0	0	0	0	0
Turdus hortulorum	W	47	43	0.914894	0.297872	0.617021	0.0638298
Turdus mandarinus	R	23	12	0.521739	0.478261	0.0434783	0
Turdus obscurus	P	1	1	1	1	0	0
Turdus pallidus	W	22	20	0.909091	0.181818	0.681818	0.136364
Turdus eunomus	P	5	3	0.6	0.4	0.2	0
Larvivora sibilans	P	2	0	0	0	0	0
Calliope calliope	P	2	1	0.5	0	0.5	0
Tarsiger cyanurus	W	66	24	0.363636	0.0606061	0.121212	0.19697
Copsychus saularis	R	3	0	0	0	0	0
Phoenicurus auroreus	R	38	6	0.157895	0	0.131579	0.0263158
Enicurus leschenaulti	R	1	0	0	0	0	0
Monticola solitarius	W	2	0	0	0	0	0
Ficedula zanthopygia	P	1	0	0	0	0	0
Ficedula mugimaki	P	5	0	0	0	0	0
Cyanoptila cyanomelana	P	1	0	0	0	0	0
Passer cinnamomeus	R	4	2	0.5	0.25	0	0.25
Passer montanus	R	1	0	0	0	0	0
Motacilla alba	R	6	1	0.166667	0.166667	0	0
Anthus hodgsoni	W	11	4	0.363636	0	0.0909091	0.363636
Chloris sinica	R	27	12	0.444444	0.444444	0	0
Emberiza cioides	R	1	1	1	0	0	1
Emberiza tristrami	W	14	7	0.5	0	0.285714	0.214286
Emberiza chrysophrys	P	6	2	0.333333	0	0	0.333333
Emberiza elegans	W	1	0	0	0	0	0
Emberiza spodocephala	W	2	1	0.5	0	0	0.5
